# Supplementary material for: Long-Term Outcomes of Mitral Valve Repair Versus Replacement in Patients with Ischemic Mitral Regurgitation: A Retrospective Propensity-Matched Analysis
Source: J Cardiovasc Dev Dis. 2025 Mar 22;12(4):109. doi: 10.3390/jcdd12040109 (PMC12027820; doi:10.3390/jcdd12040109)
Supplement: Supplementary file 1 [file jcdd-12-00109-s001.zip]

Archive with 1 entries (1 files):
- jcdd-3549749-supplementary.pdf
